# Supplementary material for: Incidence and Clinical Impacts of COVID-19 Infection in Patients with Hemodialysis: Systematic Review and Meta-Analysis of 396,062 Hemodialysis Patients
Source: Healthcare (Basel). 2021 Jan 5;9(1):47. doi: 10.3390/healthcare9010047 (PMC7824817; doi:10.3390/healthcare9010047)
Supplement: Supplementary file 1 [file healthcare-09-00047-s001.zip]

Archive with 5 entries (4 files):
- Table S1_search strategy.docx
- __MACOSX/
- __MACOSX/._Table S1_search strategy.docx
- Table S2_PRISMA.docx
- __MACOSX/._Table S2_PRISMA.docx
